# Supplementary material for: Aggressive local treatment for recurrent intrahepatic cholangiocarcinoma—Stereotactic radiofrequency ablation as a valuable addition to hepatic resection
Source: PLoS One. 2022 Jan 4;17(1):e0261136. doi: 10.1371/journal.pone.0261136 (PMC8726471; doi:10.1371/journal.pone.0261136)
Supplement: S1 Dataset — (XLSX) [file pone.0261136.s001.xlsx]

## Sheet: Minimal anonymized data set
Nr	Therapie_1	Tod	Rezidiv_1	Rezidiv_2	Therapie_Rezidiv_2	Rezidiv_3	Therapie_Rezidiv_3	Rezidiv_4	Therapie_Rezidiv_4	Rezidiv_5	Therapie_Rezidiv_5	Rezidiv_6	Therapie_Rezidiv_6	Rezidiv_7	Therapie_rezidiv_7	Rezidiv_8	Therapie_Rezidiv_8	Rezidiv_9	Therapie_Rezidiv_9	Rezidiv10	cardiac	DM	liver_specific	pulmonary	CNI	pT	pN	M	R	pL	pV	pPn	max_DM	Tumor_grˆsser_5cm	bilobar	Multiple_tumors	Anzahl_Herde	Type_of_resection	anatomical_nonanatomical	major_resection	laparoscopic	major_complication	Morbidity	Mortality	bleeding	BL	BL_ISGLS	POLF	Revision_Y_N
1	1	0	1																		0	0	0	0	0	1	1	0	0	1	0	0	60	1	2	1	2	3	1	1	0		1	0	0	0		0	0
2	1	1	1	1	3																0	0	1	0	0	2	0	0	0		1		80	1	1	0	1	3	1	1	0	1	1	0	0	0		0	1
3	1	1	1																		0	0	1	0	0	1	0	0	0	0	0		80	1	1	1	2	7	3	1	0		0	0	0	0		0	0
4	1	0	1	1	2	1	2	1	5												1	0	0	0	0	2	0	0	1				80	1	1	0	1	2	1	1	0		0	0	0	0		0	0
5	1	0	1	0																	0	0	0	0	0	1	0	0	0	0	0	0	28	0	1	0	1		2	0	1		0	0	0	0		0	0
6	1	1	1																		1	0	0	0	0	3	1	0	0	1	1	1	64	1	2	0	1	3	1	1	0		0	0	0	0		0	0
7	1	0	0																		0	1	1	0	0	4	1	0	0	0	0	0	28	0	1	0	1	4	1	1	0	1	1	0	0	0		0	0
8	1	0	0																		0	0	0	1	1	2	0	0	0	0	0		110	1	1	0	1	2	1	1	0	1	1	0	0	1	3	0	1
9	1	1	1	1	2	1	3														0	0	0	0	0	4	0	0	0	0	0		110	1	2	1	2	3	1	1	0		0	0	0	0		0	0
10	1	0	1																		0	0	0	0	0	4	1	0	0	1	1	1	70	1	1	0	1	2	1	1	0	1	1	0	1	0		1	1
11	1	1	0																		0	0	0	0	0	1	0	0	0	0	0	0	200	1	1	0	1	4	1	1	0	1	1	0	0	1	3	0	1
12	1	0	0																		1	1	1	0	0	2	0	1	0	0	1	0	75	1	1	0	1	1	1	1	0		1	0	0	0		0	0
13	1	0	1	1	2	1	1	1	3												0	0	0	0	0	1	0	0	0	0	0		60	1	1	0	1	3	1	1	0		0	0	0	0		0	0
14	1	1	1																		1	1	0	0	0	1	1	0	0				130	1	2	0	1	3	1	1	0	1	1	0	0	1	2	1	0
15	1	1	0																		0	0	1	0	0	1	0	0	0	0	0	0	49	0	1	0	1	3	1	1	0	1	1	1	0	0		1	0
16	1	0	0																		0	1	1	1	0	1	0	0	0	0	0	0	30	0	1	0	1	5	1	0	1		0	0	0	0		0	0
17	1	1	1																		1	0	0	1	0	2	0	0	0	0	1		120	1	1	0	1	1	1	1	0		0	0	0	0		0	0
18	1	0	1																		0	1	0	0	0	1	1	0	0	1	0	1	85	1	1	0	1	3	1	1	0		0	0	0	0		0	0
19	1	1	1	1	2	0															1	0	0	0	0				0				60	1	1	1	2	4	1	1	0		0	0	0	0		0	0
20	1	1	1																		0	0	1	0	0	3	0	0	0	1			100	1	1	0	1	2	1	1	0		0	0	0	0		0	0
21	1	0	0																		1	0	0	0	0	1	0	0	0	0	0	0	45	0	1	0	1	3	3	1	0	1	1	0	0	1	2	0	0
22	1	0	1	1	1	0															0	0	0	0	0	1	0	0	0				87	1	1	0	1	3	1	1	0		0	0	0	0		0	0
23	1	1	0																		0	0	1	0	0	1	0	0	0	0	0		16	0	1	0	1	2	1	1	0		1	0	0	0		0	0
24	1	1	0																		1	1	0	1	0	2	1	0	0	1	1		110	1	1	0	1	2	1	1	0		0	0	0	0		0	0
25	1	0	1	1	5																1	0	0	0	0	2	0	0	0				116	1	1	0	1	2	1	1	0		0	0	0	0		0	0
26	1	1	1																		0	0	0	0	0	2	0	0	0				120	1	2	1	4	4	1	1	0	1	1	0	0	1	2	0	0
27	1	0	0																		0	0	1	0	0	1	1	0	0				35	0	1	0	1	3	1	1	0	1	1	0	0	0		0	1
28	1	1	1	0																	1	1	0	0	0	1	0	0	0	0	0	0	90	1	1	0	1	1	1	1	0		1	0	0	0		0	0
29	1	1	1	1	2	1	2	1	2	1	2	1	2	1	2	1	2	1	2	0	0	0	0	0	0	2	0	0	0				30	0	2	1	4						0	0	0	0		0	0
30	1	1	0																		1	0	1	0	0	2		0	0	0	0	1	50	1	1	0	1	2	1	1	0		1	0	0	0		0	0
31	1	1	1	1	1	0															0	0	0	0	0	2	0	0	0	1	1	1	60	1	2	0	1	3	1	1	0	1	1	0	0	0		0	0
32	1	1	1																		0	1	0	0	0	4	1	0	0	1	1		70	1	2	1	4	3	1	1	0		0	0	0	0		0	0
33	1	1	1																		0	0	0	0	0	3	1	0	0		1		140	1	2	1	2	2	3	1	0		0	0	0	0		0	0
34	1	0	1																		1	0	0	0	0			0	0				60	1	1	1	2	2	1	1	0	1	1	0	0	1	2	1	0
35	1	1	1																		0	0	1	0	0	1	0	0	0				50	1	1	0	1	2	1	1	0	1	1	0	1	0		0	0
36	1	1	0																		0	0	0	0	0	3	0	0	0		1		130	1	1	0	1	1	1	1	0		0	0	0	0		0	0
38	1	1	1	1	1	0															0	0	1	0	0	2	0	0	0				120	1	2	0	1	6	1	0	0		0	0	0	0		0	0
39	1	0	1																		0	0	1	0	0	1	1	0	0	0	0	0	35	0	1	0	1	1	1	1	0		0	0	0	0		0	0
40	1	1	1																		0	1	0	0	0	1	0	0	0				23	0	1	0	1	5	2	0	1		0	0	0	0		0	0
41	1	0	0																		0	0	0	0	0	3	0	0	0	0	0		58	1	2	1	3	1	3	1	0		0	0	0	0		0	0
42	1	0	0																		0	0	1	1	0	1	0	0	1	0	0	1	85	1	1	0	1	1	3	1	0	1	1	0	0	0		0	0
43	1	1	1																		0	0	0	0	0	2	1	0	1	0	1		70	1	1	0	1	4	1	1	0	1	1	0	0	1	2	0	1
44	1	1	1																		0	0	0	0	0	2	1	0	0	1	1	0	50	1	2	0	1	3	1	1	0	1	1	0	0	0		0	0
45	1	1	1	1	3																0	0	0	0	0	3	1	0	0	1	1		108	1	1	0	1	3	1	1	0	1	1	0	0	1	1	0	0
46	1	1	1	1	3																1	1	0	1	0	2	0	0	0				36	0	2	1	3						0	0	0	0		0	0
47	1	1	1																		0	0	1	0	0	1	0	0	0	0	0	0	50	1	2	0	1	3	1	1	0		0	0	0	0		0	0
48	1	1	0																		0	0	1	0	0	3	0	0	1	0	0	1	45	0	1	0	1	3	3	1	0	1	1	1	0	0		1	1
49	1	0	0																		0	0	0	0	0	1	0	0	0				18	0	1	0	1	2	1	1	0		0	0	0	0		0	0
50	1	1	1																		0	0	0	0	0	2	0	0	1		1		160	1	2	1	3	4	1	1	0		0	0	0	0		0	0
51	1	0	0																		1	0	0	0	0	2	0	0	0	0	0	0	50	1	1	0	1	5	1	0	1		0	0	0	0		0	0
52	1	0	1	0																	1	1	1	0	0	1	0	0	1	0	0		25	0	1	0	1		2	0	0		0	0	0	0		0	0
53	1	1	1																		0	1	0	0	0	3	1	0	0	1	1		84	1	1	0	1	3	1	1	0	1	1	0	1	0		0	1
54	1	0	0																		0	0	0	0	0	1	0	0	0	0	0	0	60	1	1	0	1	4	1	1	0	1	1	0	0	0		0	0
55	1	1	0																		1	1	0	0	0	2	0	0	0	0	1	0	70	1	1	0	1	1	1	1	0	1	1	0	0	0		1	0
56	1	1	0																		1	0	0	0	1	2	1	0	0	1	1	0	46	0	1	1	4		2	0	0		0	0	0	0		0	0
57	1	0	1																		0	0	0	0	0	2	0	0	0	0	1	0	70	1	1	1	2	4	3	1	0	1	1	0	1	1	2	0	1
58	1	0	0																		0	0	1	0	0	4	1	0	1	1	1	1	70	1	1	0	1	4	1	1	0	1	1	0	0	1	1	0	0
59	1	0	0																		0	0	0	0	0	2	0	0	1	1	1	0	90	1	1	0	1	1	1	1	0		0	0	0	0		0	0
60	1	0	1																		0	0	0	0	0	1	1	0	0	0	0	0	60	1	1	0	1	8	1	1	0	1	1	0	0	1	3		1
61	1	1	1	0																	0	0	1	0	0	1	1	0	0	0	0	0	42	0	1	0	1	1	1	1	0		0	0	0	0		0	0
62	1	1	0																		0	0	0	0	0	2	1	0	0	1	0	0	80	1	1	0	1	3	1	1	0	1	1	0	0	1	3	0	1
63	1	1	0																		0	0	1	0	0	2	1	0	0	1	0	1	50	1	1	1	4	1	2	0	1		0	0	0	0		0	0
64	1	1	1																		0	0	1	0	0	2		0	0	0	0	0	60	1	2	0	1	3	1	1	0	1	1	0	0	0		0	0
65	1	1	1																		0	0	0	0	0	1	0	0	0	0	0	1	125	1	1	0	1	4	1	1	0	1	1	0	1	0		0	1
66	1	0	0																		0	0	0	0	1	1	0	0	0	0	0	0	110	1	2	0	1		2	1	0	1	1	0	0	1	3	1	1
67	1	1	1																		0	0	0	0	0	4	1	0	0	0	0	0	57	1	1	1	2	1	1	1	0		0	0	0	0		0	0
68	1	1	0																		1	1	1	0	0	1	0	0	0	0	0	0	35	0	1	0	1	1	1	1	0		0	0	0	0		0	0
69	1	1	1																		0	0	0	0	0	3	1	0	0	1	1		101	1	2	1	2	3	1	1	0		0	0	0	0		0	0
70	1	1	0																		1	0	0	0	0	2	1	1	0	1	1	0	60	1	2	1	3	4	3	1	0		0	0	0	0		0	0
71	1	0	0																		0	1	0	0	0	1	0	0	0	0	0	0	60	1	1	0	1	4	1	1	0	1	1	0	0	0		0	0
72	1	0	0																		0	0	0	0	0	1	0	0	0				49	0	1	0	1	3	1	1	0		0	0	0	0		0	0
73	1	1	1																		0	0	1	0	1	2	1	0	0	1	0		57	1	1	1	2	5	1	0	0		0	0	0	0		0	0
[truncated: 2 more columns]
